# Supplementary material for: IFITM1 and IFITM3 Proteins Inhibit the Infectivity of Progeny HIV-1 without Disrupting Envelope Glycoprotein Clusters
Source: Viruses. 2023 Dec 7;15(12):2390. doi: 10.3390/v15122390 (PMC10748374; doi:10.3390/v15122390)
Supplement: Supplementary file 1 [file viruses-15-02390-s001.zip]

Archive with 1 entries (1 files):
- viruses-2625497-supplementary.pdf
